# Supplementary material for: Non-targeted Screening of Natural Products from 288 Fungal Endophytes from Canadian Fruit Crops
Source: ACS Omega. 2023 Jun 27;8(27):24561–72. doi: 10.1021/acsomega.3c02786 (PMC10339433; doi:10.1021/acsomega.3c02786)
Supplement: Supplementary file 2 — ao3c02786_si_002.xlsx [file ao3c02786_si_002.xlsx]

## Sheet: Sheet1
Tabs for dereplicated clusters are listed first, from Cluster A to Cluster S
Tabs for dereplicated clusters are listed first, from Cluster A to Cluster S

## Sheet: Cluster A - Hormonemate
Identity	Formula	precursor mass	RTMean	UniqueFileSources
		183.086	1.07	E-369.mzML|E-229.mzML|E-350.mzML|E-116.mzML|E-353.mzML|E-199.mzML|E-025.mzML|E-121.mzML|E-172.mzML|E-026.mzML|E-029.mzML|E-140.mzML|E-114.mzML|E-217.mzML|E-159.mzML|E-007.mzML|E-104.mzML|E-125.mzML|E-112.mzML|E-183.mzML|E-003.mzML|E-316.mzML|E-249.mzML|E-370.mzML|E-332.mzML|E-019.mzML|E-181.mzML|E-103.mzML|E-339.mzML|E-107.mzML|E-205.mzML|E-349.mzML|E-245_200323092332.mzML|E-117.mzML|E-198.mzML|E…
		200.113	1.12	E-369.mzML|E-229.mzML|E-342.mzML|E-045.mzML|E-199.mzML|E-154.mzML|E-331.mzML|E-363.mzML|E-321.mzML|E-323.mzML|E-366.mzML|E-217.mzML
		329.144	1.21	E-214.mzML|E-238.mzML|E-130.mzML|E-239.mzML
		346.171	1.2	E-214.mzML|E-238.mzML|E-130.mzML|E-239.mzML
		393.212	3.28	E-253.mzML|E-252.mzML|E-257.mzML
		428.249	3.34	E-253.mzML|E-161.mzML|E-021.mzML|E-257.mzML|E-222.mzML|E-252.mzML|E-158.mzML
		498.291	3.85	E-070.mzML|E-060.mzML
		506.332	5.28	E-235.mzML|E-021.mzML|E-191.mzML|E-158.mzML
		507.28	3.71	E-253.mzML|E-252.mzML|E-257.mzML
		512.307	3.97	E-152.mzML|E-021.mzML|E-158.mzML
		564.338	5.13	E-193.mzML|E-120.mzML|E-021.mzML|E-070.mzML|E-060.mzML
		578.354	5.22	E-161.mzML|E-060.mzML|E-152.mzML|E-193.mzML|E-120.mzML|E-021.mzML|E-191.mzML|E-070.mzML
		584.328	4.01	E-070.mzML|E-060.mzML
		592.369	5.34	E-060.mzML|E-161.mzML|E-152.mzML|E-020.mzML|E-193.mzML|E-120.mzML|E-021.mzML|E-191.mzML|E-235.mzML|E-070.mzML|E-158.mzML
		598.343	4.11	E-070.mzML|E-060.mzML
		603.337	4.47	E-021.mzML
		606.385	5.43	E-060.mzML|E-161.mzML|E-020.mzML|E-081.mzML|E-121.mzML|E-152.mzML|E-193.mzML|E-120.mzML|E-021.mzML|E-191.mzML|E-235.mzML|E-070.mzML|E-158.mzML
		612.359	4.25	E-021.mzML|E-070.mzML|E-060.mzML
		614.338	3.85	E-222-3.mzML|E-070.mzML|E-060.mzML
		620.4	5.68	E-060.mzML|E-161.mzML|E-020.mzML|E-081.mzML|E-121.mzML|E-152.mzML|E-188.mzML|E-193.mzML|E-120.mzML|E-021.mzML|E-191.mzML|E-235.mzML|E-070.mzML|E-158.mzML
		621.348	4.07	E-252.mzML|E-257.mzML
hormonemate F	C29H52O13	626.375	4.36	E-060.mzML|E-152.mzML|E-121.mzML |E-021.mzML|E-070.mzML|E-158.mzML
		628.354	4.04	E-161.mzML|E-193.mzML|E-021.mzML|E-070.mzML|E-060.mzML
		642.37	4.1	E-161.mzML|E-060.mzML|E-193.mzML|E-120.mzML|E-021.mzML|E-222.mzML|E-070.mzML
		645.347	4.45	E-070.mzML|E-060.mzML
		656.385	4.19	E-253.mzML|E-060.mzML|E-161.mzML|E-152.mzML|E-193.mzML|E-120.mzML|E-021.mzML|E-191.mzML|E-257.mzML|E-222.mzML|E-235.mzML|E-070.mzML|E-252.mzML|E-158.mzML
		659.363	4.56	E-070.mzML|E-060.mzML
		667.353	4.33	E-070.mzML|E-060.mzML
		673.379	4.67	E-070.mzML|E-060.mzML
		675.358	4.34	E-070.mzML|E-060.mzML
		681.368	4.43	E-070.mzML|E-060.mzML
		684.38	4.3	E-120.mzML|E-070.mzML|E-060.mzML
		689.374	4.46	E-120.mzML|E-070.mzML|E-060.mzML
		691.39	4.65	E-070.mzML|E-060.mzML
		695.384	4.55	E-070.mzML|E-060.mzML
		698.396	4.44	E-193.mzML|E-120.mzML|E-021.mzML|E-070.mzML|E-060.mzML
		709.398	4.65	E-070.mzML|E-060.mzML
		711.378	4.34	E-120.mzML|E-070.mzML|E-060.mzML
		712.411	4.56	E-060.mzML|E-161.mzML|E-020.mzML|E-152.mzML|E-121.mzML|E-193.mzML|E-120.mzML|E-021.mzML|E-070.mzML|E-158.mzML
		714.391	4.21	E-120.mzML|E-021.mzML|E-070.mzML|E-060.mzML
		717.367	4.69	E-021.mzML|E-070.mzML|E-060.mzML
		721.402	4.54	E-021.mzML|E-060.mzML
		723.415	4.79	E-021.mzML|E-070.mzML|E-060.mzML|E-158.mzML
		725.394	4.44	E-120.mzML|E-021.mzML|E-070.mzML|E-060.mzML
		726.427	4.68	E-060.mzML|E-161.mzML|E-020.mzML|E-152.mzML|E-121.mzML|E-193.mzML|E-120.mzML|E-021.mzML|E-191.mzML|E-235.mzML|E-070.mzML|E-158.mzML
		728.406	4.32	E-161.mzML|E-060.mzML|E-020.mzML|E-193.mzML|E-120.mzML|E-021.mzML|E-070.mzML
		735.417	4.64	E-021.mzML|E-060.mzML
		739.409	4.55	E-161.mzML|E-120.mzML|E-021.mzML|E-070.mzML|E-060.mzML
		740.406	4.77	E-021.mzML|E-060.mzML
hormonemate A/E	C35H62O15	740.442	4.75	E-060.mzML|E-161.mzML|E-020.mzML|E-152.mzML|E-193.mzML|E-021.mzML|E-191.mzML|E-235.mzML|E-070.mzML|E-158.mzML
		742.422	4.42	E-161.mzML|E-060.mzML|E-020.mzML|E-193.mzML|E-120.mzML|E-021.mzML|E-191.mzML|E-070.mzML
		753.425	4.67	E-161.mzML|E-060.mzML|E-120.mzML|E-021.mzML|E-191.mzML|E-235.mzML|E-070.mzML|E-158.mzML
		756.437	4.55	E-060.mzML|E-161.mzML|E-020.mzML|E-152.mzML|E-121.mzML|E-193.mzML|E-120.mzML|E-021.mzML|E-191.mzML|E-235.mzML|E-070.mzML|E-158.mzML
hormonemate	C36H64O16	770.453	4.64	E-060.mzML|E-161.mzML|E-020.mzML|E-081.mzML|E-121.mzML|E-152.mzML|E-188.mzML|E-193.mzML|E-120.mzML|E-021.mzML|E-191.mzML|E-235.mzML|E-070.mzML|E-158.mzML
		784.432	4.63	E-070.mzML|E-060.mzML
		798.448	4.73	E-070.mzML|E-060.mzML
[3-methyl-1-[3-methyl-1-[3-methyl-1-[3-methyl-1-oxo-1-(2,3,4,5,6-pentahydroxyhexoxy)pentan-2-yl]oxy-1-oxopentan-2-yl]oxy-1-oxopentan-2-yl]oxy-1-oxopentan-2-yl] 2-acetyloxy-3-methylpentanoate	C38H66O17	812.464	4.83	E-070.mzML|E-060.mzML
		826.479	4.95	E-070.mzML|E-060.mzML
		828.458	4.62	E-049.mzML|E-070.mzML|E-060.mzML
		842.474	4.74	E-120.mzML|E-049.mzML|E-070.mzML|E-060.mzML
		856.49	4.84	E-049.mzML|E-021.mzML|E-070.mzML|E-060.mzML
		870.505	4.95	E-049.mzML|E-021.mzML|E-070.mzML|E-060.mzML

## Sheet: Cluster B - Cytochalasins
Identity	Formula	precursor mass	RTMean	UniqueFileSources
		414.242	4.4	E-138.mzML|E-138-c09.mzML
		432.252	4.17	E-303.mzML|E-162.mzML|E-138-c09.mzML|E-123.mzML|E-307.mzML
		446.233	3.85	E-114.mzML|E-206.mzML|E-216.mzML|E-150.mzML|E-116.mzML|E-309.mzML|E-164.mzML|E-170.mzML|E-143.mzML|E-153.mzML|E-303.mzML|E-138.mzML|E-138-8.mzML|E-243.mzML|E-317.mzML|E-104.mzML|E-138-c10.mzML|E-307.mzML
Phenochalasin C	C28H35NO4	450.264	4.15	E-138-c09.mzML|E-153.mzML|E-138.mzML|E-243.mzML|E-104.mzML|E-058.mzML
		464.244	3.86	E-216.mzML|E-116.mzML|E-164.mzML|E-208.mzML|E-138.mzML|E-303.mzML|E-347.mzML|E-114.mzML|E-206.mzML|E-143.mzML|E-153.mzML|E-243.mzML|E-104.mzML|E-138-c10.mzML|E-112.mzML|E-162.mzML|E-170.mzML|E-138-8.mzML|E-307.mzML|E-123.mzML|E-150.mzML|E-309.mzML|E-129.mzML|E-317.mzML
		474.264	4.63	E-216.mzML|E-226.mzML|E-116.mzML|E-375.mzML|E-164.mzML|E-138.mzML|E-347.mzML|E-114.mzML|E-157.mzML|E-143.mzML|E-153.mzML|E-243.mzML|E-104.mzML|E-244.mzML|E-162.mzML|E-170.mzML|E-307.mzML|E-138-c07B.mzML|E-123.mzML|E-309.mzML|E-129.mzML|E-244_200323091521.mzML|E-058.mzML
Cytochalasin Z26/Z22/Z23	C28H33NO6	480.238	3.72	E-317.mzML|E-243.mzML
		482.254	3.52	E-114.mzML|E-150.mzML|E-116.mzML|E-143.mzML|E-303.mzML|E-138.mzML|E-243.mzML|E-317.mzML|E-104.mzML|E-138-c10.mzML|E-307.mzML
zygosporin E	C30H37NO5	492.275	4.37	E-216.mzML|E-226.mzML|E-116.mzML|E-184.mzML|E-375.mzML|E-164.mzML|E-138-4B.mzML|E-303.mzML|E-138.mzML|E-347.mzML|E-114.mzML|E-157.mzML|E-143.mzML|E-153.mzML|E-243.mzML|E-104.mzML|E-162.mzML|E-138-c09.mzML|E-170.mzML|E-138-6.mzML|E-088.mzML|E-307.mzML|E-138-c07B.mzML|E-123.mzML|E-150.mzML|E-309.mzML|E-138-4.mzML|E-142.mzML|E-129.mzML|E-242.mzML|E-317.mzML|E-244_200323091521.mzML|E-058.mzML
ammoniated 482		499.28	3.5	E-114.mzML|E-157.mzML|E-206.mzML|E-150.mzML|E-116.mzML|E-164.mzML|E-170.mzML|E-143.mzML|E-153.mzML|E-303.mzML|E-138.mzML|E-243.mzML|E-317.mzML|E-104.mzML|E-138-c10.mzML|E-307.mzML
		506.254	3.88	E-114.mzML|E-157.mzML|E-206.mzML|E-216.mzML|E-150.mzML|E-226.mzML|E-116.mzML|E-309.mzML|E-164.mzML|E-170.mzML|E-143.mzML|E-303.mzML|E-138.mzML|E-138-8.mzML|E-243.mzML|E-317.mzML|E-104.mzML|E-138-c10.mzML|E-307.mzML
ammoniated zygosporin E	C30H37NO5	509.3	4.37	E-216.mzML|E-116.mzML|E-184.mzML|E-164.mzML|E-303.mzML|E-138.mzML|E-347.mzML|E-157.mzML|E-143.mzML|E-153.mzML|E-243.mzML|E-104.mzML|E-244.mzML|E-162.mzML|E-138-c09.mzML|E-170.mzML|E-138-6.mzML|E-307.mzML|E-123.mzML|E-129.mzML|E-317.mzML|E-244_200323091521.mzML
		510.285	4.14	E-138-c07B.mzML|E-089.mzML
Epoxycytochalasin C/D	C30H37NO7	524.264	3.53	E-138-c10.mzML|E-216.mzML|E-317.mzML
		524.265	4.13	E-038-c1202.mzML|E-216.mzML|E-226.mzML|E-116.mzML|E-184.mzML|E-375.mzML|E-164.mzML|E-138-4B.mzML|E-208.mzML|E-138.mzML|E-303.mzML|E-347.mzML|E-114.mzML|E-157.mzML|E-206.mzML|E-143.mzML|E-153.mzML|E-243.mzML|E-104.mzML|E-138-c10.mzML|E-354.mzML|E-044.mzML|E-244.mzML|E-112.mzML|E-162.mzML|E-170.mzML|E-138-8.mzML|E-241.mzML|E-088.mzML|E-307.mzML|E-123.mzML|E-150.mzML|E-309.mzML|E-107.mzML|E-167.mzML…
		527.312	3.51	E-150.mzML|E-143.mzML|E-138.mzML|E-243.mzML|E-307.mzML|E-138-c10.mzML
Epoxycytochalasin N/R	C30H37NO8	540.259	3.75	E-114.mzML|E-206.mzML|E-216.mzML|E-226.mzML|E-184-12.mzML|E-309.mzML|E-164.mzML|E-243.mzML|E-317.mzML|E-307.mzML|E-138-c10.mzML
ammoniated epoxycytochalasin C/D	C30H37NO7	541.291	4.1	E-038-c1202.mzML|E-216.mzML|E-226.mzML|E-116.mzML|E-184.mzML|E-199.mzML|E-164.mzML|E-375.mzML|E-138-4B.mzML|E-208.mzML|E-138.mzML|E202-c02.mzML|E-303.mzML|E-347.mzML|E-114.mzML|E-038-c09-09.mzML|E-157.mzML|E-206.mzML|E-143.mzML|E-153.mzML|E-243.mzML|E-104.mzML|E-138-c10.mzML|E-354.mzML|E-044.mzML|E-244.mzML|E-112.mzML|E-038-c1302.mzML|E-184-12.mzML|E-162.mzML|E-170.mzML|E-138-8.mzML|E-241.mzML|E-…
Cytochalasin P1	C30H39NO8	542.275	3.54	E-138-c10.mzML|E-216.mzML|E-138-8.mzML|E-243.mzML|E-317.mzML
		555.307	3.85	E-206.mzML|E-216.mzML|E-116.mzML|E-303.mzML|E-243.mzML|E-317.mzML|E-307.mzML|E-138-c10.mzML
ammoniated Epoxycytochalasin N/R	C30H37NO8	557.286	3.7	E-114.mzML|E-157.mzML|E-206.mzML|E-216.mzML|E-226.mzML|E-116.mzML|E-184-12.mzML|E-309.mzML|E-164.mzML|E-184-13.mzML|E-143.mzML|E-170.mzML|E-208.mzML|E-138.mzML|E-303.mzML|E-243.mzML|E-317.mzML|E-104.mzML|E-138-c10.mzML|E-307.mzML
ammoniated Cytochalasin P1	C30H39NO8	559.301	3.57	E-138-c10.mzML|E-216.mzML|E-138-8.mzML|E-317.mzML
		560.241	3.96	E-138-c10.mzML|E-216.mzML|E-243.mzML|E-317.mzML
		569.322	3.87	E-216.mzML|E-226.mzML|E-116.mzML|E-375.mzML|E-164.mzML|E-208.mzML|E-138.mzML|E-303.mzML|E-347.mzML|E-114.mzML|E-206.mzML|E-143.mzML|E-153.mzML|E-243.mzML|E-104.mzML|E-138-c10.mzML|E-112.mzML|E-170.mzML|E-138-8.mzML|E-307.mzML|E-123.mzML|E-150.mzML|E-309.mzML|E-129.mzML|E-317.mzML
		576.236	3.94	E-138-c10.mzML|E-317.mzML
ammoniated 560		577.267	3.96	E-317.mzML|E-138-c10.mzML|E-216.mzML|E-243.mzML|E-184.mzML
		585.317	3.71	E-309.mzML|E-307.mzML|E-206.mzML|E-243.mzML|E-317.mzML
ammoniated 576		593.262	3.84	E-317.mzML|E-206.mzML|E-226.mzML|E-243.mzML|E-216.mzML
		1047.52	3.83	E-206.mzML|E-150.mzML|E-170.mzML|E-143.mzML|E-303.mzML|E-138.mzML|E-243.mzML|E-317.mzML|E-104.mzML|E-138-c10.mzML|E-307.mzML
Ammoniated dimer of 540	C30H37NO8	1064.55	3.82	E-114.mzML|E-206.mzML|E-216.mzML|E-150.mzML|E-116.mzML|E-164.mzML|E-170.mzML|E-143.mzML|E-303.mzML|E-138.mzML|E-243.mzML|E-317.mzML|E-104.mzML|E-138-c10.mzML|E-307.mzML

## Sheet: Cluster C - Enniatins
Identity	Formula	precursor mass	RTMean	UniqueFileSources
In source fragment		441.296	4.66	E-178.mzML|E-200.mzML
In source fragment		487.338	4.82	E-178.mzML|E-200.mzML
In source fragment		601.381	4.52	E-178.mzML|E-200.mzML
Enniatin B3/J1 (M+H)	C31H53N3O9	612.385	4.76	E-178.mzML|E-200.mzML
Enniatin B2/J2/K (M+H)	C32H55N3O9	626.401	4.86	E-178.mzML|E-200.mzML
Enniatin B3/J1 (NH4)	C31H53N3O9	629.412	4.84	E-178.mzML|E-200.mzML|E-259.mzML
Enniatin B (M+H)	C33H57N3O9	640.416	5.03	E-178.mzML|E-200.mzML|E-201.mzML|E-259.mzML|E-179.mzML
Enniatin B2/J2/K (NH4)	C32H55N3O9	643.427	4.93	E-178.mzML|E-200.mzML|E-259.mzML
Enniatin B1	C34H59N3O9	654.433	5.15	E-178.mzML|E-200.mzML|E-259.mzML
		657.013	5.03	E-178.mzML|E-200.mzML
Enniatin B (NH4)	C33H57N3O9	657.443	4.95	E-178.mzML|E-200.mzML|E-259.mzML
		657.443	4.75	E-178.mzML|E-200.mzML
Enniatin P1 (NH4)	C32H55N3O10	659.422	4.55	E-178.mzML|E-200.mzML
Enniatin A1/E1/E2/G/O2 (M+H)	C35H61N3O9	668.448	5.24	E-178.mzML|E-200.mzML|E-259.mzML
		670.427	4.72	E-178.mzML|E-200.mzML
Enniatin B1 (NH4)	C34H59N3O9	671.013	5.13	E-178.mzML|E-200.mzML
		673.438	4.68	E-178.mzML|E-200.mzML
Enniatin A/A2/C/F/MK1688 (M+H)	C36H63N3O9	682.464	5.32	E-178.mzML|E-200.mzML|E-259.mzML
Enniatin A1/E1/E2/G/O2 (NH4)	C35H61N3O9	685.475	5.01	E-259.mzML|E-181.mzML|E-200.mzML|E-204.mzML|E-202.mzML|E-179.mzML|E-201.mzML|E-178.mzML|E-205.mzML|E-172.mzML|E-208.mzML|E-180.mzML|E-260.mzML|E-177.mzML|E-182.mzML|E-212.mzML|E-203.mzML
		687.454	4.73	E-178.mzML|E-200.mzML
Enniatin A/A2/C/F/MK1688 (NH4)	C36H63N3O9	699.491	5.14	E-259.mzML|E-200.mzML|E-202.mzML|E-201.mzML|E-179.mzML|E-178.mzML|E-260.mzML|E-180.mzML|E-177.mzML
Enniatin M1/M2 (NH4)	C35H61N3O10	701.469	4.86	E-200.mzML
		713.446	5.12	E-178.mzML|E-179.mzML
		713.506	5.3	E-178.mzML|E-200.mzML|E-259.mzML|E-201.mzML
		727.521	5.34	E-178.mzML|E-200.mzML|E-259.mzML
		1268.82	4.89	E-178.mzML|E-200.mzML
		1296.85	5	E-178.mzML|E-200.mzML
		1310.87	5.06	E-178.mzML|E-200.mzML
		1324.89	5.15	E-178.mzML|E-200.mzML
		1338.9	5.16	E-178.mzML|E-200.mzML
		1352.92	5.23	E-178.mzML|E-200.mzML|E-259.mzML
		1380.95	5.37	E-178.mzML|E-200.mzML|E-259.mzML

## Sheet: Cluster D - Statins
Identity	Formula	precursor mass	RTMean	UniqueFileSources
		320.222	4.63	E-233.mzML|E-357.mzML|E-207.mzML
		335.222	4.47	E-233.mzML|E-357.mzML
		363.216	4.02	E-233.mzML|E-357.mzML
		359.258	5.25	E-233.mzML|E-357.mzML
		391.248	4.31	E-233.mzML|E-357.mzML
		407.243	3.88	E-233.mzML|E-357.mzML
		419.243	4.19	E-233.mzML|E-357.mzML|E-207.mzML
		436.269	4.33	E-233.mzML|E-357.mzML
lovastatin	C24H36O5	405.263	4.5	E-233.mzML|E-357.mzML
ammoniated lovastatin	C24H36O5	422.29	4.56	E-233.mzML|E-357.mzML
		421.258	4.14	E-233.mzML|E-357.mzML|E-207.mzML
		437.253	4.33	E-233.mzML|E-357.mzML
		391.284	5.42	E-233.mzML|E-357.mzML|E-207.mzML
		440.301	3.98	E-233.mzML|E-357.mzML
		441.285	3.72	E-233.mzML|E-357.mzML|E-207.mzML
		451.269	4.38	E-233.mzML|E-357.mzML
		437.29	4.81	E-233.mzML|E-357.mzML
		455.3	4.04	E-233.mzML|E-357.mzML|E-207.mzML
		450.321	4.71	E-233.mzML|E-357.mzML
lovastatin derivative (acetylated hydroxylated) NH4	C26H40O7	482.311	4.07	E-233.mzML|E-357.mzML
		496.327	4.38	E-233.mzML|E-357.mzML
		482.348	4.87	E-233.mzML|E-357.mzML
		479.337	5.26	E-233.mzML|E-357.mzML
		493.352	5.42	E-233.mzML|E-357.mzML
		538.41	5.41	E-233.mzML|E-357.mzML
simvastatin M+NH4	C25H38NO5	436.306	4.74	E-233.mzML|E-357.mzML

## Sheet: Cluster E - Ellisiiamides
Identity	Formula	precursor mass	RTMean	UniqueFileSources
ellisiiamide D	C27H47N5O5	522.365	4.28	E-044.mzML|E-206.mzML|E-216.mzML|E-244.mzML|E-375.mzML|E-184-c12-Br-1.mzML|E-164.mzML|E-167.mzML|E-138-3.mzML|E-170.mzML|E-138-6.mzML|E-347.mzML|E-243.mzML|E-307.mzML|E184-06Br-06-Br.mzML|E-244_200323091521.mzML
cyclic pentapeptide 2	C28H49N5O5	536.381	4.36	E-044.mzML|E-206.mzML|E-216.mzML|E-244.mzML|E-375.mzML|E-162.mzML|E-138-4.mzML|E-138-4B.mzML|E-167.mzML|E223-mix1.mzML|E-347.mzML|E-307.mzML|E-244_200323091521.mzML|E-138-c07B.mzML|E-123.mzML
xylarotide A	C29H51N5O5	550.396	4.51	E-184-8B.mzML|E-038-c1202.mzML|E-216.mzML|E-226.mzML|E138A-11A.mzML|E-184-c12-Br-1.mzML|E-375.mzML|E-164.mzML|E-138-4B.mzML|E-303.mzML|E-051-7.mzML|E202-c02.mzML|E-138.mzML|E-347.mzML|E-089.mzML|E-038-c09-09.mzML|E-157.mzML|E-206.mzML|E202-c14.mzML|E-138-c02.mzML|E260-c0301.mzML|E-143.mzML|E-138-5.mzML|E-243.mzML|E-104.mzML|E-138-c10.mzML|E-354.mzML|E-044.mzML|E-244.mzML|E-038-c1302.mzML|E-184-12…
Ellisiiamide A	C30H46N5O5	556.349	4.65	E-184-8B.mzML|E-216.mzML|E-226.mzML|E-375.mzML|E-184-c12-Br-1.mzML|E-164.mzML|E-138-4B.mzML|E-303.mzML|E-138.mzML|E202-c02.mzML|EC-202-1.mzML|E-347.mzML|E-089.mzML|E-202-1.mzML|E-157.mzML|E-206.mzML|E-138-5.mzML|E-243.mzML|E-354.mzML|E-044.mzML|E-244.mzML|E-184-12.mzML|E-162.mzML|E-138-c09.mzML|E-138-3.mzML|EC-202-2.mzML|E-170.mzML|E-241.mzML|E-307.mzML|E-138-c07B.mzML|E-123.mzML|E202-c08.mzML|E-…
		564.412	4.71	E-216.mzML|E-226.mzML|E-375.mzML|E-164.mzML|E-138-4B.mzML|E-347.mzML|E-089.mzML|E-157.mzML|E-206.mzML|E-143.mzML|E-138-5.mzML|E-243.mzML|E-354.mzML|E-044.mzML|E-244.mzML|E-162.mzML|E-170.mzML|E-138-6.mzML|E-241.mzML|E-307.mzML|E-138-c07B.mzML|E-123.mzML|E-309.mzML|E-138-4.mzML|E-167.mzML|E-317.mzML|E-244_200323091521.mzML
		566.391	4.1	E-138-6.mzML|E-138-3.mzML|E-206.mzML|E-244.mzML
ellisiiamide B	C31H48N5O5	570.365	4.71	E-216.mzML|E-375.mzML|E-164.mzML|E-138-4B.mzML|E-347.mzML|E-089.mzML|E-206.mzML|E-182-c01.mzML|E-138-5.mzML|E-261-3.mzML|E-243.mzML|E-354.mzML|E-044.mzML|E-244.mzML|E-162.mzML|E-170.mzML|E-138-6.mzML|E-307.mzML|E-138-c07B.mzML|E-123.mzML|E-309.mzML|E-138-4.mzML|E-167.mzML|E223-mix1.mzML|E-317.mzML|E184-06Br-06-Br.mzML|E-244_200323091521.mzML
		578.428	4.79	E-309.mzML|E-206.mzML
cyclic pentapeptide 1	C32H50N5O5	584.381	4.66	E-184-8B.mzML|E-038-c1202.mzML|E-216.mzML|E-226.mzML|E138A-11A.mzML|E-184-c12-Br-1.mzML|E-116.mzML|E-164.mzML|E-223.mzML|E-138-4B.mzML|E-375.mzML|E-303.mzML|E-051-7.mzML|E202-c02.mzML|EC-202-1.mzML|E-138.mzML|E-347.mzML|E-089.mzML|E-222-1.mzML|E-222-2.mzML|E-202-1.mzML|E-184-c0-8A.mzML|E-114.mzML|E-038-c09-09.mzML|E-157.mzML|E-206.mzML|E202-c14.mzML|E-182-c01.mzML|E-138-c02.mzML|E260-c0301.mzML|E…
ellisiiamide c	C33H52N5O5	598.396	4.76	E-184-8B.mzML|E-375.mzML|E-184-c12-Br-1.mzML|E-164.mzML|E-138-4B.mzML|E-303.mzML|E-138.mzML|E202-c02.mzML|EC-202-1.mzML|E-347.mzML|E-089.mzML|E-222-1.mzML|E-222-2.mzML|E-202-1.mzML|E-157.mzML|E-206.mzML|E-182-c01.mzML|E-138-c02.mzML|E-143.mzML|E-138-5.mzML|E-261-3.mzML|E-243.mzML|E-354.mzML|E-044.mzML|E-244.mzML|E-184-12.mzML|E-162.mzML|E-138-c09.mzML|EC-202-2.mzML|E-138-3.mzML|E-170.mzML|E-138-6…
ellisiiamide G	C32H50N5O6	600.375	4.14	E-044.mzML|E-157.mzML|E-216.mzML|E-244.mzML|E-375.mzML|E-309.mzML|E-162.mzML|E-138-c09.mzML|E-164.mzML|E-167.mzML|E223-mix1.mzML|E-170.mzML|E-138-6.mzML|E-089.mzML|E-243.mzML|E-307.mzML|E-244_200323091521.mzML|E-123.mzML
	C34H54N5O5	612.412	4.71	E-309.mzML|E-206.mzML|E-375.mzML
		629.438	4.48	E-216.mzML|E-226.mzML|E-375.mzML|E-164.mzML|E-303.mzML|E-347.mzML|E-157.mzML|E-206.mzML|E-138-c02.mzML|E-138-5.mzML|E-243.mzML|E-354.mzML|E-244.mzML|E-162.mzML|E-170.mzML|E-138-3.mzML|E-138-6.mzML|E-241.mzML|E-307.mzML|E-123.mzML|E-309.mzML|E-167.mzML|E-317.mzML|E-244_200323091521.mzML
		643.454	4.72	E-206.mzML|E-375.mzML|E-309.mzML|E-170.mzML|E-138-5.mzML|E-347.mzML|E-138-c07B.mzML
		1184.78	4.47	E-216.mzML|E-226.mzML|E-375.mzML|E-164.mzML|E-347.mzML|E-089.mzML|E-157.mzML|E-206.mzML|E-138-c02.mzML|E-243.mzML|E-354.mzML|E-044.mzML|E-244.mzML|E-162.mzML|E-170.mzML|E-138-3.mzML|E-241.mzML|E-307.mzML|E-123.mzML|E-309.mzML|E-167.mzML|E223-mix1.mzML|E-317.mzML|E-244_200323091521.mzML
		1212.81	4.72	E-206.mzML|E-138-c07B.mzML|E-138-5.mzML|E-375.mzML

## Sheet: Cluster F - Pyridone toxins
Identity	Formula	precursor mass	RTMean	UniqueFileSources
		294.149	4.03	E-336.mzML
		342.206	4.82	E-253.mzML|E-252.mzML
		370.238	5.14	E-253.mzML|E-252.mzML
		384.253	5.27	E-253.mzML|E-252.mzML|E-215.mzML
		396.253	5.28	E-253.mzML|E-252.mzML
		398.269	5.5	E-263.mzML|E-253.mzML|E-252.mzML|E-305.mzML|E-215.mzML
		400.248	4.66	E-253.mzML|E-252.mzML
		400.248	4.26	E-253.mzML|E-252.mzML
		412.248	4.7	E-253.mzML|E-252.mzML
		414.227	4.17	E-253.mzML|E-252.mzML
		414.264	4.56	E-253.mzML|E-252.mzML
		414.264	4.95	E-253.mzML|E-252.mzML|E-215.mzML
		416.243	3.82	E-253.mzML|E-252.mzML
		428.243	4.37	E-253.mzML|E-252.mzML|E-215.mzML
		430.259	3.97	E-253.mzML|E-252.mzML
		438.3	5.79	E-178.mzML|E-259.mzML
demethylsambutoxin	C27H37NO4	440.28	4.85	E-178.mzML|E-200.mzML|E-259.mzML|E-179.mzML
		444.238	3.91	E-253.mzML|E-252.mzML|E-215.mzML
		450.285	4.07	E-253.mzML|E-252.mzML
sambutoxin	C28H39NO4	454.295	5.08	E-178.mzML|E-200.mzML|E-259.mzML
		466.28	3.6	E-253.mzML|E-252.mzML
Anhydrooxysporidinone	C28H41NO5	472.306	4.81	E-178.mzML|E-200.mzML|E-259.mzML|E-179.mzML
oxysporidinone	C28H43NO6	490.316	4.73	E-178.mzML|E-200.mzML|E-259.mzML
		504.332	5.06	E-178.mzML|E-259.mzML

## Sheet: Cluster G - Sclerodins
Identity	Formula	precursor mass	RTMean	UniqueFileSources
		235.133	3.93	E-165.mzML|E-115.mzML|E-048.mzML
		260.128	3.95	E-213.mzML|E-046.mzML|E-063.mzML
Trypethelone	C16H17O4	273.112	4.05	E-246.mzML|E-045.mzML|E-183.mzML|E-213.mzML|E-258.mzML|E-022.mzML|E-015.mzML|E-063.mzML|E-094.mzML|E-105.mzML|E-211.mzML|E-245_200323092332.mzML|E-210.mzML|E-023.mzML|E-046.mzML
		288.123	4.03	E-047.mzML|E-246.mzML|E-213.mzML|E-258.mzML|E-245_200323092332.mzML|E-022.mzML|E-015.mzML|E-063.mzML|E-094.mzML|E-105.mzML|E-211.mzML|E-214.mzML|E-064.mzML|E-210.mzML|E-046.mzML
		289.107	4.51	E-246.mzML|E-016.mzML|E-025.mzML|E-211.mzML|E-048.mzML|E-067.mzML|E-026.mzML|E-214.mzML|E-210.mzML|E-018.mzML|E-097.mzML|E-095.mzML|E-022.mzML|E-094.mzML|E-049.mzML|E-065.mzML|E-105.mzML|E-260.mzML|E-215.mzML|E-046.mzML|E-247.mzML|E-248.mzML|E-051.mzML|E-259.mzML|E-024.mzML|E-263.mzML|E-183.mzML|E-258.mzML|E-249.mzML|E-021.mzML|E-090.mzML|E-064.mzML|E-023.mzML|E-212.mzML|E-096.mzML|E-047.mzML|E-0…
		300.123	4.16	E-047.mzML|E-246.mzML|E-019.mzML|E-016.mzML|E-045.mzML|E-183.mzML|E-213.mzML|E-258.mzML|E-095.mzML|E-022.mzML|E-015.mzML|E-063.mzML|E-094.mzML|E-105.mzML|E-210.mzML|E-211.mzML|E-245_200323092332.mzML|E-064.mzML|E-023.mzML|E-046.mzML|E-247.mzML
		319.118	3.72	E-094.mzML|E-046.mzML|E-022.mzML
		327.123	4.59	E-246.mzML|E-019.mzML|E-045.mzML|E-213.mzML|E-258.mzML|E-022.mzML|E-063.mzML|E-094.mzML|E-245_200323092332.mzML|E-210.mzML|E-046.mzML
		328.119	4.29	E-047.mzML|E-246.mzML|E-259.mzML|E-019.mzML|E-045.mzML|E-258.mzML|E-022.mzML|E-015.mzML|E-063.mzML|E-094.mzML|E-210.mzML|E-211.mzML|E-245_200323092332.mzML|E-064.mzML|E-023.mzML|E-046.mzML
		329.102	4.22	E-045.mzML|E-094.mzML|E-019.mzML
Sclerodin	C18H16O6	329.102	4.51	E-246.mzML|E-211.mzML|E-209.mzML|E-214.mzML|E-210.mzML|E-095.mzML|E-094.mzML|E-105.mzML|E-046.mzML|E-247.mzML|E-259.mzML|E-183.mzML|E-258.mzML|E-090.mzML|E-064.mzML|E-023.mzML|E-212.mzML|E-047.mzML|E-019.mzML|E-344.mzML|E-045.mzML|E-213.mzML|E-015.mzML|E-063.mzML|E-205.mzML|E-245_200323092332.mzML
		329.102	4.97	E-246.mzML|E-019.mzML|E-045.mzML|E-213.mzML|E-258.mzML|E-022.mzML|E-015.mzML|E-063.mzML|E-094.mzML|E-105.mzML|E-211.mzML|E-245_200323092332.mzML|E-210.mzML|E-023.mzML|E-046.mzML
		343.118	5.16	E-245_200323092332.mzML|E-210.mzML|E-019.mzML|E-015.mzML|E-211.mzML
		343.118	4.25	E-246.mzML|E-019.mzML|E-045.mzML|E-213.mzML|E-258.mzML|E-022.mzML|E-063.mzML|E-094.mzML|E-211.mzML|E-245_200323092332.mzML|E-046.mzML
Sclerodinol	C18H16O7	345.097	4.3	E-019.mzML|E-016.mzML|E-213.mzML|E-258.mzML|E-015.mzML|E-205.mzML|E-090.mzML|E-210.mzML|E-017.mzML
		352.118	4.63	E-246.mzML|E-211.mzML|E-063.mzML|E-094.mzML|E-245_200323092332.mzML|E-046.mzML
		361.128	4.87	E-245_200323092332.mzML|E-046.mzML|E-022.mzML|E-063.mzML
		363.134	5.14	E-245_200323092332.mzML|E-105.mzML|E-019.mzML
		371.112	4.48	E-246.mzML|E-019.mzML|E-045.mzML|E-183.mzML|E-213.mzML|E-258.mzML|E-022.mzML|E-015.mzML|E-094.mzML|E-063.mzML|E-211.mzML|E-245_200323092332.mzML|E-210.mzML
		378.093	4.66	E-210.mzML|E-258.mzML|E-211.mzML
		378.134	4.67	E-246.mzML|E-019.mzML|E-183.mzML|E-213.mzML|E-258.mzML|E-095.mzML|E-211.mzML|E-063.mzML|E-094.mzML|E-245_200323092332.mzML|E-210.mzML|E-046.mzML
		444.155	5.82	E-045.mzML|E-094.mzML|E-046.mzML|E-022.mzML

## Sheet: Cluster H - ..methylpentoate
Identity	Formula	precursor mass	RTMean	UniqueFileSources
		534.327	5.39	E-235.mzML|E-021.mzML
		548.343	5.52	E-152.mzML|E-235.mzML|E-021.mzML|E-158.mzML
		576.375	5.9	E-152.mzML|E-021.mzML|E-161.mzML
		590.39	6.09	E-161.mzML|E-152.mzML|E-021.mzML|E-191.mzML|E-235.mzML|E-158.mzML
		620.364	5.52	E-235.mzML|E-021.mzML
		634.38	5.47	E-235.mzML|E-021.mzML
		648.395	5.71	E-152.mzML|E-235.mzML|E-021.mzML|E-161.mzML|E-158.mzML
		662.411	5.96	E-161.mzML|E-152.mzML|E-021.mzML|E-191.mzML|E-235.mzML|E-158.mzML
		678.406	5.51	E-021.mzML
		698.396	4.62	E-235.mzML|E-021.mzML
		710.432	5.11	E-121.mzML|E-152.mzML|E-021.mzML|E-158.mzML
		740.442	4.91	E-060.mzML|E-161.mzML|E-152.mzML|E-081.mzML|E-121.mzML|E-188.mzML|E-120.mzML|E-021.mzML|E-235.mzML|E-158.mzML
		754.422	4.84	E-021.mzML|E-070.mzML|E-060.mzML
		768.437	4.93	E-060.mzML|E-152.mzML|E-021.mzML|E-235.mzML|E-070.mzML|E-252.mzML|E-158.mzML
[3-methyl-1-[3-methyl-1-[3-methyl-1-[3-methyl-1-oxo-1-(2,3,4,5-tetrahydroxypentoxy)pentan-2-yl]oxy-1-oxopentan-2-yl]oxy-1-oxopentan-2-yl]oxy-1-oxopentan-2-yl] 2-acetyloxy-3-methylpentanoate	C37H64O16	782.453	5.03	E-152.mzML|E-021.mzML|E-060.mzML|E-158.mzML
		784.432	4.77	E-235.mzML|E-021.mzML|E-060.mzML
		798.448	4.85	E-235.mzML|E-021.mzML|E-161.mzML|E-158.mzML
		812.463	4.94	E-152.mzML|E-235.mzML|E-021.mzML|E-161.mzML|E-158.mzML
		828.459	4.65	E-021.mzML
		840.495	4.97	E-235.mzML|E-021.mzML|E-158.mzML

## Sheet: Cluster I - coleophomone
Identity	Formula	precursor mass	RTMean	UniqueFileSources
		353.138	4.17	E-184.mzML|E-184-c12-Br-1.mzML
		357.133	3.88	E-184-13.mzML|E-184.mzML
		371.149	4.06	E-184.mzML|E-184-c12-Br-1.mzML|E-184-12.mzML
		381.133	3.72	E-184.mzML|E-184-12.mzML
		423.18	4.09	E-184.mzML|E-184-13.mzML|E-184-12.mzML
		433.165	4.25	E-184-8B.mzML|E-184-13.mzML|E-184-c12-Br-1.mzML|E-184.mzML|E-184-12.mzML
		451.185	4.19	E-184-8B.mzML|E-184-13.mzML|E-184.mzML|E-184-12.mzML
		453.191	4.3	E-184.mzML|E-184-c12-Br-1.mzML
		468.202	4.42	E-184-8B.mzML|E-184-13.mzML|E-184.mzML
coleophomone A intermediate	C26H28O8	469.186	3.79	E-184-8B.mzML|E-184-c12-Br-1.mzML|E-184.mzML|E-184-12.mzML
coleophomone A intermediate(NH4)	C26H28O8	484.197	3.86	E-184.mzML|E-184-13.mzML|E-184-12.mzML
		496.233	4.16	E-184-8B.mzML|E-184.mzML
		514.243	3.81	E-184.mzML|E-184-13.mzML|E-184-12.mzML
		918.369	4.23	E-184.mzML|E-184-c12-Br-1.mzML

[truncated: 18 more sheets: Cluster J - ... enoic acid, Cluster K - Cytochalasins, Cluster L - Griseofulvins, Cluster M - Pyrones, Cluster N - Senkyunolide, Cluster O - Trichodin, Cluster P - Hirustatin, Cluster Q - Trienylfuranol, Cluster R - LL P880 beta, Cluster S - Lachnellulones, U1, U2, U3, U4, U5, U6, U7, U8]
